# Supplementary material for: Counting the Founders: The Matrilineal Genetic Ancestry of the Jewish Diaspora
Source: PLoS One. 2008 Apr 30;3(4):e2062. doi: 10.1371/journal.pone.0002062 (PMC2323359; doi:10.1371/journal.pone.0002062)
Supplement: Table S4 — The analysis of the putative founding lineages (0.04 MB XLS) [file pone.0002062.s007.xls]

## Sheet: Table S4
Supplemental Table 4
The analysis of the putative founding lineages
Maternal group	Community	N (Total)	Haplogroup by initial screening	Complete mtDNA serial	Haplogroup by complete sequence	Smallest enclosing clade reported so far	Reference	New subclassification introduced herein	control region reconstructed backbone haplotype (16024-300)	Checked putative private coding region mutations	N in the haplogroup by initial screening	N suspected as monophyletic clade	final N of samples assigned as a monophyletic clade	% in the community
Caucasus	Azerbaijan	58	J2b	212	J2b1	J2b	Palanichamy 2004	J2b1	16069 16126 16193 73 150 152 263 295	5899.1C, 10223	34	34	34	0.586207
	Georgia	74	HV1	1975	HV1a1a1	HV1	Achilli 2004	HV1a,HV1a1,HV1a1a	16067 16355 150 263	4227, 4257, 9554	44	43	43	0.581081
Ethiopia	Beta Israel	29	R0a	4524	R0a1b	R0a	Palanichamy 2004	R0a1,R0a1b	16126 16305t 16362 58 60.1T 64 263	5237, 15924	3	3	3	0.103448
			L3h	1831	L3h1a2a1	L3h1a2a	Behar 2007	L3h1a2a1	16148 16192 16223 16234 16311 16399 73 146 152 263	5090, 12014	2	2	2	0.0689655
			L5a1	4566	L5a1a	L5a1a	Behar 2007	L5a1a	16129 16148 16166 16180d 16187 16189 16223 16278 16311 16355 16362 73 152 182 195 247 263	5004, 5111, 5147, 9305, 9329	2	2	2	0.0689655
			M1a	4693	M1a1c	M1a1c	Olivieri 2006		16093 16129 16189 16223 16249 16311 16359 16519 73 195 263	9966, 13542C	3	2	2	0.0689655
			L0a2	4568	L0a2c	L0a2	Kivisild 2006	L0a2c	16148 16172 16187 16188a 16189 16214 16223 16230 16234 16311 16519 64 93 95c 152 189 236 247 263	3693, 3738, 4012, 10915, 11009	3	3	3	0.103448
India	Bnei Israel	34	M*	19	M39a1	M39	Sun 2006	M39a,M39a1	16166 16223 16311 16519 56d 58a 65.1T 73 152 207 263	4928, 9284, 9383	24	14	14	0.411765
			M30	10	M30c1a1	M30c	Sun 2006	M30c1,M30c1a,M30c1a1	16069 16162d 16223 16519 73 146 195a 263	12178	4	4	4	0.117647
			R*	7	R30a	R30	Palanichamy 2004	R30a	16292 16497 16519 73 263	3335, 14000A	3	3	3	0.0882353
			H	16	H13a2a1	H13a2	Roostalu 2006	H13a2a,H13a2a1	16519 183 263	1008, 11151	2	2	2	0.0588235
	Cochin	45	M5a	IC17	M5a1	M5a	Sun 2006	M5a1	16223 16257 16519 73 263	4373, 10589	22	12	12	0.266667
			M*	IC01	M50	M4'30	Sun 2006	M50	16223 16263 16519 16527 73 152 263	5201, 15196, 15355	22	8	8	0.177778
			R5	IC23	R5a1a	R5	Palanichamy 2004	R5a,R5a1,R5a1a	16266 16304 16311 16519 16524 73 93 200 263	5147	5	5	5	0.111111
			U1a	IC06	U1b	U1	Achilli 2005	U1ab,U1b	16093 16129 16189 16222 16249 73 152 263 285	8790, 11440	6	5	5	0.111111
Middle East	Iran	82	H6	4685	H6a1b1	H6a1	Roostalu 2006, herns	H6a1b,H6a1b1	16284 16362 16482 16519 239 263	6218, 7859	9	9	9	0.109756
			H14	1586	H14a1	H14a	Roostalu 2006	H14a1	16256 16352 146 263	7864, 12870	10	7	7	0.0853659
			T2	5167	T2g	T2	Palanichamy 2004	T2g	16126 16148 16294 16296 16519 73 200 263	3834, 14798, 14839	14	5	5	0.0609756
			U1a	1513	U1a1a	U1a	Achilli 2005	U1a1,U1a1a	16183c 16189 16249 73 246 263 285	8289.1(9bp), 9489, 9575	5	5	5	0.0609756
			J1b	1159	J1b1	J1b	Palanichamy 2004	J1b1	16069 16145 16261 16290 16519 73 150 263 271 295	2707C, 10410A	4	4	4	0.0487805
			T2	1600	T2c1	T2	Palanichamy 2004	T2c	16126 16292 16294 16296 16519 73 152 263	6261, 13973T	14	4	4	0.0487805
			U7	4688	U7a1	U7	Palanichamy 2004	U7a,U7a1	16318t 16519 73 151 152 263	5790A, 12234, 12507	8	5	5	0.0609756
	Iraq	135	T2	1429	T2c1	T2	Palanichamy 2004	T2c	16126 16292 16294 16296 16519 73 152 263	6261, 13973T	27	23	23	0.17037
			J1b	4292	J1ea	J1	Palanichamy 2004	J1be,J1e	16069 16126 16145 16222 16261 73 263 295	1733, 8269	14	14	8,6	0.103704
			U3b	1418	U3b1a	U3b	Achilli 2005	U3b1,U3b1a	16086 16343 73 150 263	9098G, 9163, 14016	11	11	11	0.0814815
			H	1264	H13a2b	H13a2	Roostalu 2006	H13a2b	16311 16519 263	5899.1C, 13762G	15	10	10	0.0740741
			W	1141	W1d	W1	Palanichamy 2004	W1d	16223 16260 16298 16519 73 194 195 200 204 207 263	8383, 14981C	14	10	10	0.0740741
North Africa	Libya	83	X2e	1611	X2e1a1a	X2e	Reidla 2003	X2e1,X2e1a,X2e1a1,X2e1a1a	16134 16189a 16223 16278 16311 16519 73 153 195 225 263	9380, 13789	39	39	39	0.39759
			H	1553	H30a	H	Roostalu 2006	H30	16192 195 263	8638, 8817, 14241	40	20	15,1	0.180723
	Morocco	149	H	4732	H1e	H1	Roostalu 2006, Coble	H1e	16519 263	5460	55	34	10	0.0671141
			H	5831	H4a1aa	H4a1	Roostalu 2006	H4a1a	195 263	5773, 13889, 14133	55	11	5,4	0.0604027
			HV1	5762	HV1c	HV1	Achilli 2004	HV1c	16067 16172 182 263	13933, 15930	10	7	7	0.0469799
			H	4661	H1o	H1	Roostalu 2006	H1o	16519 263 267	14053	55	4	2	0.0134228
			X2b	4634, 4301	X2b1	X2b	Reidla 2003	X2b1	16183c 16189 16223 16248 16278 16519 73 153 195 225 226 263	1555, 2308, 6335, 8277, 8814	8	8	8	0.0536913
	Tunisia	37	X2e	1611	X2e1a1a	X2e	Reidla 2003	X2e1,X2e1a,X2e1a1,X2e1a1a	16134 16189a 16223 16278 16311 16519 73 153 195 225 263	9380, 13789	39	39	39	0.162162
			H	1553	H30a	H	Roostalu 2006	H30	16192 195 263	8638, 8817, 14214	40	20	4	0.108108
			R0a	1421	R0a1a	R0a	Palanichamy 2004	R0a1,R0a1a	16126 16362 58 60.1T 64 263	11719, 12040, 14544	3	3	3	0.0810811
			U4	1118	U4a1	U4a	Achilli 2005	U4a1	16356 16519 73 195 263	5074, 11446	3	3	3	0.0810811
Spanish Exiles	Belmonte	30	HV0	Bel03	HV0b	HV0	Torroni 2006	HV0b	16298 72 195 198 263	8520G	28	28	28	0.933333
	Bulgaria	71	K1	Behar et al. 2006	K1a1b1a	K1a1b1a	Behar et al. 2006		16224 16234 16311 16519 73 114 263	10978, 12954	6	6	6	0.084507
			H	5314	H25	H	Roostalu 2006	H25	16519 263	9620	20	13	6	0.084507
			N1b	Behar et al. 2006	N1b2	N1b2	Behar et al. 2006		16145 16176a 16223 16390 16519 73 152 263	11928, 12092	4	4	4	0.056338
			T2	5253	T2f	T2	Palanichamy 2004	T2f	16126 16153 16294 16519 41 73 150 263	9181, 13696, 13803T, 13945	8	3	3	0.0422535
	Turkey	123	X2	4763	X2g	X2	Reidla 2003	X2g	16183c 16189 16278 16519 73 195 225 263	11197, 11623, 14751	8	7	7	0.0569106
			H20	5245	H20a	H20a	Roostalu 2006	H20a	16218 16328a 16362 249d 263 292	none	6	6	6	0.0487805
			H6	5062	H6a1a1	H6a1	Roostalu 2006, herns	H6a1a,H6a1a1	16311 16362 16482 239 263	7325, 11253	6	5	5	0.0406504
			H	4953	H1p	H1	Roostalu 2006	H1p	16519 263	13470	43	28	3	0.0243902
Yemen		119	R0a	4655	R0a1ca	R0a	Palanichamy 2004	R0a1	16126 16304 16362 58 60.1T 60.2T 64 152 263	8802, 13474	18	14	12,2	0.117647
			R2	1953	R2a	R2	Palanichamy 2004	R2a	16071 16188 16223 73 146 152 263	8790, 14062	14	14	14	0.117647
			HV1	4748	HV1b	HV1	Achilli 2004	HV1b	16067 16274 263	2626, 4739	17	12	12	0.10084
			L3x1	4487	L3x1a	L3x1	Behar 2007	L3x1a	16169 16223 16278 16519 73 150 189 199 204a 263	8119, 8311, 14944, 15172, 15310	10	10	10	0.0840336
			U1a	1368	U1a2	U1a	Achilli 2005	U1a2	16162d 16182c 16183c 16189 16249 16311 73 152 263 285	2308, 8730	6	6	6	0.0504202
aCoding region hierarchy was observed in these lineages and suggested two sub-clades.
