# Supplementary material for: Counting the Founders: The Matrilineal Genetic Ancestry of the Jewish Diaspora
Source: PLoS One. 2008 Apr 30;3(4):e2062. doi: 10.1371/journal.pone.0002062 (PMC2323359; doi:10.1371/journal.pone.0002062)
Supplement: Table S5 — Newly introduced nomenclature (0.03 MB XLS) [file pone.0002062.s008.xls]

## Sheet: Table S5
Supplemental Table 5
Newly introduced nomenclature
Complete mtDNA seriala	Haplogroup by complete sequenceb	Smallest enclosing clade reported so far	Reference	New subclassification introduced herein
212	J2b1	J2b	Palanichamy et al. 2004	J2b1
1975	HV1a1a1	HV1	Achilli et al. 2004	HV1a, HV1a1, HV1a1a
4524	R0a1b	R0a	Palanichamy et al. 2004	R0a1, R0a1b
1831	L3h1a2a1	L3h1a2a	Behar et al., submitted	L3h1a2a1
4566	L5a1a	L5a1a	Behar et al., submitted	L5a1a
4693	M1a1c	M1a1c	Olivieri et al. 2006
4568	L0a2c	L0a2	Kivisild et al. 2006 et al.	L0a2c
19	M39a1	M39	Sun et al. 2006	M39a, M39a1
10	M30c1a1	M30c	Sun et al. 2006	M30c1, M30c1a, M30c1a1
7	R30a	R30	Palanichamy et al. 2004	R30a
16	H13a2a1	H13a2	Roostalu et al. 2006	H13a2a, H13a2a1
IC17	M5a1	M5a	Sun et al. 2006	M5a1
IC01	M50	M4'30	Sun et al. 2006	M50
IC23	R5a1a	R5	Palanichamy et al. 2004	R5a, R5a1, R5a1a
IC06	U1b	U1	Achilli et al. 2005	U1ab, U1b
4685	H6a1b1	H6a1	Roostalu et al. 2006, Herrnstadt et al. 2002	H6a1b, H6a1b1
1586	H14a1	H14a	Roostalu et al. 2006	H14a1
5167	T2g	T2	Palanichamy et al. 2004	T2g
1513	U1a1a	U1a	Achilli et al. 2005	U1a1, U1a1a
1159	J1b1	J1b	Palanichamy et al. 2004	J1b1
1429, 1600	T2c1	T2	Palanichamy et al. 2004, Herrnstadt et al. 2002, Kivisild et al. 2006	T2c, T2c1
4688	U7a1	U7	Palanichamy et al. 2004	U7a, U7a1
4292	J1e	J1	Palanichamy et al. 2004	J1b'e, J1e
1418	U3b1a	U3b	Achilli et al. 2005	U3b1, U3b1a
1264	H13a2b	H13a2	Roostalu et al. 2006	H13a2b
1141	W1d	W1	Palanichamy et al. 2004	W1d
1611	X2e1a1a	X2e	Reidla et al. 2003	X2e1, X2e1a, X2e1a1, X2e1a1a
1553	H30	H	Roostalu et al. 2006	H30
4732	H1e	H1	Roostalu et al. 2006, Coble et al. 2004	H1e
5831	H4a1a	H4a1	Roostalu et al. 2006	H4a1a
5762	HV1c	HV1	Achilli et al. 2004	HV1c
4661	H1o	H1	Roostalu et al. 2006	H1o
4634, 4301	X2b1	X2b	Reidla et al. 2003	X2b1
1421	R0a1a	R0a	Palanichamy et al. 2004	R0a1, R0a1a
1118	U4a1	U4a	Achilli et al. 2005	U4a1
Bel03	HV0b	HV0	Torroni et al. 2006	HV0b
5314	H25	H	Roostalu et al. 2006	H25
5253	T2f	T2	Palanichamy et al. 2004	T2f
4763	X2g	X2	Reidla et al. 2003	X2g
5245	H20a	H20a	Roostalu et al. 2006	H20a
5062	H6a1a1	H6a1	Roostalu et al. 2006, Herrnstadt et al. 2002	H6a1a, H6a1a1
4953	H1p	H1	Roostalu et al. 2006	H1p
4655	R0a1c	R0a	Palanichamy et al. 2004	R0a1, R0a1c
1953	R2a	R2	Palanichamy et al. 2004	R2a
4748	HV1b	HV1	Achilli et al. 2004	HV1b
4487	L3x1a	L3x1	Behar et al., submitted	L3x1a
1368	U1a2	U1a	Achilli et al. 2005	U1a2
aThe polymorphysms defining the closest reported clade and the new sub-clades are shown in Table S2
bHg names in italic fonts indicate them to be prospective candidates of clades to be defined properly in the future
